# Supplementary material for: Captivity and geography influence the antibiotic resistome of non-human primates
Source: Front Vet Sci. 2022 Nov 18;9:1020276. doi: 10.3389/fvets.2022.1020276 (PMC9716204; doi:10.3389/fvets.2022.1020276)
Supplement: Supplementary file 2 [file Table_1.XLS]

## Sheet: Sheet1
Table S1 Summary of 97 samples download from NCBI-SRA database
project number	Samples type	numbers	Species	Location	Diet	Living style	Release time	Platform	avgLength	Total size（MB）
PRJNA485217	feces	19	white-faced capuchin	Costa Rica	omnivorous	wild	2018	ILLUMINA	252	11220
PRJNA478556	feces	23	Macaca sp.	Minneapolis, USA	omnivorous	captive	2018	ILLUMINA	602	6824
PRJEB22765	feces	17	Macaca fascicularis	Beijing, China	omnivorous	captive	2018	ILLUMINA	183	79276
PRJNA436633	feces	38	Rhinopithecus roxellana	Hubei, China	phytophagous	All three(captive, semi-wild, wild)	2020	ILLUMINA	300	190994
