# Supplementary material for: Captivity and geography influence the antibiotic resistome of non-human primates
Source: Front Vet Sci. 2022 Nov 18;9:1020276. doi: 10.3389/fvets.2022.1020276 (PMC9716204; doi:10.3389/fvets.2022.1020276)
Supplement: Supplementary file 3 [file Table_2.XLS]

## Sheet: table1
Table S2 Resistance mechanism of 325 ARGs
Antibiotic resistance type	Resistance mechanism	Numbers
fosfomycin	antibiotic efflux	3
multidrug	antibiotic efflux	65
quinolone	antibiotic efflux	5
tetracycline	antibiotic efflux	37
aminoglycoside	antibiotic inactivation	26
beta-lactam	antibiotic inactivation	107
bleomycin	antibiotic inactivation	1
chloramphenicol	antibiotic inactivation	9
fosmidomycin	antibiotic inactivation	2
bacitracin	antibiotic target alteration	2
MLS	antibiotic target alteration	24
polymyxin	antibiotic target alteration	7
vancomycin	antibiotic target alteration	15
sulfonamide	antibiotic target replacement	3
trimethoprim	antibiotic target replacement	4
kasugamycin	other	1
rifamycin	other	2
tetracenomycin_C	other	1
unclassified	other	11
In total		325
